# Supplementary material for: A Combination of Pharmacophore-Based Virtual Screening, Structure-Based Lead Optimization, and DFT Study for the Identification of S. epidermidis TcaR Inhibitors
Source: Pharmaceuticals (Basel). 2022 May 21;15(5):635. doi: 10.3390/ph15050635 (PMC9146354; doi:10.3390/ph15050635)
Supplement: Supplementary file 1 [file pharmaceuticals-15-00635-s001.zip]

Archive with 1 entries (1 files):
- pharmaceuticals-1705007-supplementary.pdf
